# Supplementary material for: Integrative analysis of the gut microbiota, bile acid pathways, and immune dysregulation in dyslipidemia models
Source: iScience. 2025 Nov 10;28(12):114001. doi: 10.1016/j.isci.2025.114001 (PMC12686710; doi:10.1016/j.isci.2025.114001)
Supplement: Table S1. Demographic characteristics of participants in the case-control study, related to Figure 2 [file mmc2.xlsx]

## Sheet: Sheet1
	Table S1. Demographic characteristics of participants in the case-control study
		Healthy Control Group (n=70)	Dyslipidemia Group (n=70)	c2	P
	Ethnicity (%)
	Han Chinese	68 (97.1)	69 (98.6)	0.341	0.559
	Minority Ethnic Groups	2 (2.9)	1 (1.4)
	Education Level (%)
	Primary and junior high School	3 (4.3)	2 (2.9)	3.396	0.334
	High school, vocational school, or associate degree	20 (28.6)	20 (28.6)
	Bachelor's degree	40 (57.1)	46 (65.7)
	Graduate degree and above	7 (10.0)	2 (2.9)
	Have you taken relevant health supplements in the last three months (%)
	Yes	5 (7.1)	4 (5.7)	0.119	0.73
	No	65 (92.9)	66 (94.3)
	Alcohol Consumption (%)
	Drink Alcohol	34 (48.6)	36 (51.4)	0.118	0.943
	Have Quit Drinking	2 (2.9)	2 (2.9)
	Do Not Drink Alcohol	34 (48.6)	32 (45.7)
	Smoking (%)
	Smoker	10 (14.3)	18 (25.7)	3.619	0.164
	Non-Smoker	57 (81.4)	51 (72.9)
	Former Smoker	3 (4.3)	1 (1.4)
	Drinking Tea (%)
	Drink Tea	60 (85.7)	58 (82.9)	0.216	0.642
	Do Not Drink Tea	10 (14.3)	12 (17.1)
	The data is derived from the results of a questionnaire survey. All variables are categorical and are presented as frequencies (percentages). Statistical analysis was conducted using the chi-square test.
