# Supplementary material for: Integrative analysis of the gut microbiota, bile acid pathways, and immune dysregulation in dyslipidemia models
Source: iScience. 2025 Nov 10;28(12):114001. doi: 10.1016/j.isci.2025.114001 (PMC12686710; doi:10.1016/j.isci.2025.114001)
Supplement: Table S2. Comparison of different classes of bile acids in human fecal samples, related to Figure 3 [file mmc3.xlsx]

## Sheet: Sheet1
				Table S2: Comparison of different classes of bile acids in human fecal samples
				Healthy Control Group	Dyslipidemia Group	Z	P
			Unconjugated BA	555858.75 (185263.83, 1602803.23)	478257.23 (143267.00, 1142900.42)	-0.301	0.764
			Conjugated BA	20579.77 (8620.15, 45483.61)	22881.25 (9624.27, 72240.56)	0.641	0.521
			Primary BA	121361.85 (33058.26, 1014072.70)	105489.72 (14721.01, 397758.62)	-0.801	0.423
			Secondary BA	244502.50 (111753.52, 789452.03)	278842.71(103385.10, 912930.09)	-0.2	0.841
			Total BA	568266.10 (227831.31, 1633347.44)	509109.46 (150444.93, 1425194.35)	-0.12	0.904
			The detection unit for bile acids is nmol/L. BA: bile acids. Data are presented as median (P25, P75), and intergroup difference analysis was conducted using the Mann-Whitney U test.
