# Supplementary material for: Integrative analysis of the gut microbiota, bile acid pathways, and immune dysregulation in dyslipidemia models
Source: iScience. 2025 Nov 10;28(12):114001. doi: 10.1016/j.isci.2025.114001 (PMC12686710; doi:10.1016/j.isci.2025.114001)
Supplement: Table S3. Feed ingredient content for animal experiment, related to Figure 4 [file mmc4.xlsx]

## Sheet: Sheet1
					Table S3: Feed ingredient content for animal experiment
					Normal control group		Model group
					gm	kcal	gm	kcal
				Protein	0.1924	0.2011	0.2246	0.2012
				Carbohydrate	0.4275	0.6985	0.4436	0.3974
				Fat	0.0427	0.1003	0.1991	0.4014
				Total		1		1
				kcal/gm	3.83		4.46
				Ingredient	gm	kcal	gm	kcal
				Casein, 80 mesh	200	800	200	800
				L-Cystine	3	12	3	12
				Corn Starch	350	1400	0	0
				Dextrose, Monohydrate	169	676
				Fructose			200	800
				Maltodextrin 2	85	340	100	400
				Sucrose	100	400	100	400
				Cellulose, BW200	50	0	50	0
				Soybean Oil	45	405
				Lard			180	1620
				Mineral Mix S10026B	50	0	50	0
				Vitamin mix, V10001C	1	4	1	4
				Choline Bitartrate	2	0	2	0
				Cholesterol			18	0
				Total	1055	4037	904	4036
				All feed processing is entrusted to Jiangsu Synergy Pharmaceutical and Biological Engineering Co., Ltd. to complete the production (Feed Production License: Su Feeding Certificate (2024)01008). Mixed Minerals S10026B includes sucrose particles (179.82g/1000g), potassium citrate hydrate (330.00g/1000g), calcium phosphate (260.00g/1000g), calcium carbonate (110.00g/1000g), sodium chloride (51.80g/1…
